# Supplementary material for: Removal of Ciprofloxacin and Norfloxacin from Aqueous Solution with Activated Carbon from Cupuaçu (Theobroma grandiflorum) Bark
Source: Molecules. 2024 Dec 11;29(24):5853. doi: 10.3390/molecules29245853 (PMC11676745; doi:10.3390/molecules29245853)
Supplement: Supplementary file 1 [file molecules-29-05853-s001.zip]

Archive with 1 entries (1 files):
- molecules-3298921-supplementary.pdf
